# Supplementary material for: A 3-MicroRNA Signature Identified From Serum Predicts Clinical Outcome of the Locally Advanced Gastric Cancer
Source: Front Oncol. 2020 Jun 19;10:565. doi: 10.3389/fonc.2020.00565 (PMC7323914; doi:10.3389/fonc.2020.00565)
Supplement: Table S1 — Clinicalpathological features of the 12 cases for discovery. AJCC, American Joint Committee on Cancer; TNM, Tumor-Node-Metastasis; OS, Overall survival. [file Table_1.xlsx]

## Sheet: 12 Cases for Discovery
Sample	Gender	Age	Tumor Location	Vascular Invasion	Histological type	Tumor Size (cm)	No. of Positive Lymph Nodes	No. of Lymph Nodes Retreived	7th AJCC TNM stage
Case1	Male	75	Lower	NO	poor differentiated	7	11	14	T4aN3aM0
Case2	Male	61	Lower	YES	poor differentiated	2	3	39	T1bN2M0
Case3	Male	67	Middle	NO	well or moderately differentiated	5	3	16	T4aN2M0
Case4	Male	60	Upper	YES	poor differentiated	8	9	10	T4bN3aM0
Case5	Male	67	Middle	NO	poor differentiated	5.5	0	1	T4aN0M0
Case6	Male	55	Middle	NO	poor differentiated	4	2	9	T2N1M0
Case7	Male	60	Upper	NO	poor differentiated	8	2	7	T4aN1M0
Case8	Male	41	Upper	NO	well or moderately differentiated	6	15	26	T4aN3aM0
Case9	Male	64	Upper	NO	poor differentiated	4	0	6	T4aN0M0
Case10	Female	62	Lower	NO	well or moderately differentiated	5	6	31	T4aN2M0
Case11	Male	64	Upper	NO	well or moderately differentiated	8	2	6	T4aN1M0
Case12	Female	70	Upper	YES	poor differentiated	3.5	4	5	T4aN2M0
